# Supplementary material for: Predatory Bacteria Select for Sustained Prey Diversity
Source: Microorganisms. 2021 Oct 2;9(10):2079. doi: 10.3390/microorganisms9102079 (PMC8540638; doi:10.3390/microorganisms9102079)
Supplement: Supplementary file 1 [file microorganisms-09-02079-s001.zip]

Archive with 1 entries (1 files):
- microorganisms-1324015-supplementary.pdf
